# Supplementary material for: A Biomass-Inspired Hydrogel Patch for Intelligent Pain Monitoring and On-Demand Analgesia
Source: Research (Wash D C). 2026 Feb 11;9:1112. doi: 10.34133/research.1112 (PMC12891368; doi:10.34133/research.1112)
Supplement: Supplementary 1 — Experimental Section Figs. S1 to S24 Tables S1 to S3 Movies S1 and S2 [file research.1112.f1.zip]

Archive with 3 entries (3 files):
- Supporting+Information-Research.docx
- Video S1.mp4
- Video S2.mp4
